# Supplementary material for: Comparative Fluorescence In Situ Hybridization (FISH) Mapping of Twenty-Three Endogenous Jaagsiekte Sheep Retrovirus (enJSRVs) in Sheep (Ovis aries) and River Buffalo (Bubalus bubalis) Chromosomes
Source: Animals (Basel). 2022 Oct 19;12(20):2834. doi: 10.3390/ani12202834 (PMC9597706; doi:10.3390/ani12202834)
Supplement: Supplementary file 1 [file animals-12-02834-s001.zip]

Archive with 1 entries (1 files):
- animals-1911534-supplementary.pdf
